# Supplementary material for: Forgotten clientele: A systematic review of patient-centered pathology reports
Source: PLoS One. 2024 May 9;19(5):e0301116. doi: 10.1371/journal.pone.0301116 (PMC11081212; doi:10.1371/journal.pone.0301116)
Supplement: S1 File — (XLSX) [file pone.0301116.s003.xlsx]

## Sheet: AXIS (Cross sectional)
Study	Verosky et al., 2022
Question 1 (aims/objectives of the study)	Yes
Question 2 (study design)	Yes
Question 3 (sample size)	Yes
Question 4 (target/reference population)	Yes
Question 5 (sample frame)	Yes
Question 6 (selection process)	Yes
Question 7 (non responders)	No
Question 8 (risk factor and outcome variables)	No
Question 9 (instruments/ measurements)	Yes
Question 10 (statistical significance)	No
Question 11 (methods)	Yes
Question 12 (basic data)	Yes
Question 13 (response rate concerns) *	No
Question 14 (information about non-responders)	No
Question 15 (results consistency)	Yes
Question 16 (results presentation)	Yes
Question 17 (discussions and conclusions)	Yes
Question 18 (limitations of the study)	Yes
Question 19 (funding sources/conflicts of interest) *	No
Question 20 (ethical approval)	Yes
Overall	16/20

## Sheet: CASP Checklist (Qualitative)
		Study
		Austin et al., 2021	Stuckey et al., 2015
Section A: Are the results valid?
1. Was there a clear statement of the aims of the research?		Yes	Yes
2. Is a qualitative methodology appropriate?		Yes	Yes
3. Was the research design appropriate to address the aims of the research?		Yes	Yes
4. Was the recruitment Yes strategy appropriate to the aims of the research?		Yes	Can't tell
5. Was the data collected in a way that addressed the research issue?		Yes	Yes
6. Has the relationship between researcher and participants been adequately considered?		No	No
Section B: What are the results?
7. Have ethical issues been taken into consideration?		Yes	Yes
8. Was the data analysis sufficiently rigorous?		Can't tell	Can't tell
9. Is there a clear statement of findings?		Yes	Yes
Section C: Will the results help locally?
10. Is the research valuable?		Yes	Yes
Overall		8/10	7/10

## Sheet: CASP (RCT)
	Study
	Mossanen et al., 2016	Nayak et al., 2020
Section A: Is the basic study design valid for a randomised controlled trial?
1. Did the study address a clearly focused research question?	Yes	Yes
2. Was the assignment of participants to interventions randomised?	Yes	Yes
3. Were all participants who entered the study accounted for at its conclusion?	Yes	Can't tell
Section B: Was the study methodologically sound?
4. Were the participants ‘blind’ to intervention they were given?	No	No
5. Were the study groups similar at the start of the randomised controlled trial?	Yes	Yes
6. Apart from the experimental intervention, did each study group receive the same level of care (that is, were they treated equally)?	Yes	Yes
Section C: What are the results?
7. Were the effects of intervention reported comprehensively?	Yes	Yes
8. Was the precision of the estimate of the intervention or treatment effect reported?	No	No
9. Do the benefits of the experimental intervention outweigh the harms and costs?	Yes	Yes
10. Can the results be applied to your local population/in your context?	Can't tell	Can't tell
11. Would the experimental intervention provide greater value to the people in your care than any of the existing interventions?	Yes	Yes
Overall	8/11	7/11
